# Supplementary material for: Sequential PET/CT with [18F]-FDG Predicts Pathological Tumor Response to Preoperative Short Course Radiotherapy with Delayed Surgery in Patients with Locally Advanced Rectal Cancer Using Logistic Regression Analysis
Source: PLoS One. 2017 Jan 6;12(1):e0169462. doi: 10.1371/journal.pone.0169462 (PMC5217944; doi:10.1371/journal.pone.0169462)
Supplement: S1 File — (XLSX) [file pone.0169462.s001.xlsx]

## Sheet: Sheet1
Patient	Sex		BeginningRT-Basal	Early-EndRT	Delayed-EndRT	Surgery-EndRT	Days Beginning RT-Surgery	Days End RT-Surgery	SUV max Basal	SUV max Early	SUV max Delayed	SUV medio Basal	SUV medio Early	SUV medio Delayed	TLG Basal	TLG Early	TLG Delayed	TLGDelayedvsBasal	TRG
1	1		4	7	52	52	56	52	60	16.3	2.9	15.3	6.9	1.6	299.3	40.5	0	-1	1
2	1		10	10	52	53	57	53	7.6	6.6	2	4.7	4.4	1.7	20.21	16.72	0	-1	1
3	0		13	10	56	60	64	60	42	6	1.5	14	3.4	1	289.8	11.56	0.8	-0.997239	1
4	1		6	10	61	74	78	74	16.7	3.8	3.8	7.6	2.2	2.6	114	13.2	5.2	-0.954386	2
5	0		5	12	69	71	75	71	21	9.3	5.5	9.6	5.6	3.6	278.4	86.8	14.4	-0.948276	4
6	1		4	11	52	63	67	63	8.7	4.4	2.9	4.5	3	1.6	45	0	0	-1	1
7	0		10	9	62	66	74	66	12.4	5	11.1	6.1	3.8	6.6	404.43	9.88	31.68	-0.921668	1
8	1		12	10	52	67	71	67	18.7	13.4	4.6	7.5	5.7	2.8	206.25	75.24	6.02	-0.970812	3
9	1		10	10	52	54	58	54	19.4	11	7.3	7.6	6	4.6	310.08	84	32.2	-0.896156	3
10	1		25	10	55	60	64	60	11.5	11	8.9	6.4	6.5	4.2	127.552	126.36	43.428	-0.659527	4
11	1		12	8	53	57	64	57	15.6	6.2	4.6	8.2	4.2	3.1	188.6	58.8	34.1	-0.819194	2
12	1		12	10	46	53	57	53	13.4	9.8	4.1	7.6	5.8	3.5	66.88	20.3	4.2	-0.937201	1
13	1		11	10	62	67	71	67	5.6	5.9	2.4	3.5	3.7	1.8	5.145	13.135	2.7	-0.475219	2
14	0		13	10	52	60	64	60	18.4	4.7	2.6	7.8	2.7	2	120.9	9.963	9.1	-0.924731	1
15	1		12	10	49	54	58	54	12.2	7.1	11.7	6	4.2	6.1	203.76	59.556	57.34	-0.71859	3
16	1		14	10	53	61	65	61	14.4	4.9	5.2	8.7	3.2	3.3	73.95	37.76	14.289	-0.806775	2
17	1		5	10	52	53	57	53	23.4	8	10	9.1	5.1	6.3	338.5	120.4	27.1	-0.919941	3
18	1		5	11	35	49	53	49	31.4	16.7	8.2	10.5	7.7	5.2	423.15	154.924	37.44	-0.911521	3
19	1		10	10	59	70	74	70	20.7	7.8	15.3	8.8	4.7	6.1	279.84	61.147	95.77	-0.657769	4
20	0		8	11	63	64	70	64	11.8	13.6	13.2	6.8	7.2	7.1	135.796	67.68	43.736	-0.677929	4
21	1		6	10	52	52	57	52	9.9	9.3	8.7	6.1	5.7	5.5	81.74	38.76	31.9	-0.609738	4
22	1		14	12	31	67	71	67	12.7	5.5	5.7	6.9	3.9	4.6	46.92	4.68	3.22	-0.931373	1
23	1		6	10	41	53	57	53	13.7	13	6.8	7.6	6.7	4	213.226	148.74	44.6	-0.790832	4
24	1		13	11	34	60	64	60	12.4	10.4	5.4	5.7	6.5	3.1	164.2	61.8	28.2	-0.828258	3
25	1		18	11	56	63	67	63	9.4	7.8	6.6	5.1	4.5	4.5	137.037	96.3	41.4	-0.697892	4
26	0		19	10	64	65	71	65	23.4	19.5	5.3	11.5	7.7	3.7	494.5	154	9.583	-0.980621	3
27	0		11	10	68	70	74	70	5.3	7	7.2	3	4.2	3.8	42.6	63.882	17.48	-0.589671	3
28	1		12	10	52	60	64	60	16.4	19.8	12.5	7.5	9.1	6	498.75	454.09	118.2	-0.763008	4
29	1		12	10	61	63	67	63	8.5	10.2	9.2	5	6	5.13	41.95	19.8	19.6992	-0.530412	3
30	1		5	10	52	54	58	54	6.6	8.8	5.2	4.5	5.3	3.8	41.4	43.672	13.68	-0.669565	4
31	1		5	10	55	60	64	60	9.8	10.2	2	5.3	5.9	1.5	49.767	44.545	1.5	-0.96986	2
32	1		19	10	46	61	65	61	8.2	10.2	2	5.3	5.9	1.5	37.471	9.9	1.8	-0.951963	2
33	1		12	11	59	63	67	63	12	4.2	5.5	6	2.6	3.1	90	27.7	18.6	-0.79	2
		Mean	10.7	10.1212	53.2727	60.5758	64.9394	60.5758	16.1576	9.31515	6.36061	7.26667	5.15152	3.78879	177.912	67.7513	24.5262	-0.827277
